# Supplementary material for: Theaflavins Are Improved by the Oxidation of Catechins in Tannase Treatment During Black Tea Fermentation
Source: Molecules. 2025 Jan 21;30(3):452. doi: 10.3390/molecules30030452 (PMC11820008; doi:10.3390/molecules30030452)
Supplement: Supplementary file 1 [file molecules-30-00452-s001.zip]

Archive with 1 entries (1 files):
- molecules-3328785-supplementary.pdf
